# Supplementary material for: Interstitial Lung Disease Secondary to Sjogren’s Syndrome and Antisynthetase Syndrome: Converging Disease Trajectories
Source: Medicina (Kaunas). 2025 Nov 15;61(11):2044. doi: 10.3390/medicina61112044 (PMC12654823; doi:10.3390/medicina61112044)
Supplement: Supplementary file 1 [file medicina-61-02044-s001.zip]

Archive with 1 entries (1 files):
- medicina-3949380-supplementary.pdf
